# Supplementary material for: Decoding electroacupuncture’s efficacy: a comparative study on gut microbiota and metabolic profiles in C57 and 3xTg-AD mice
Source: Front Microbiol. 2026 Jan 16;16:1687697. doi: 10.3389/fmicb.2025.1687697 (PMC12858251; doi:10.3389/fmicb.2025.1687697)
Supplement: Supplementary file 1 [file Table_1.xlsx]

## Sheet: alpha_estimator_summary
	Sample	PD_whole_tree	chao1	shannon	simpson	observed_species	ace
C57-ND	C57-ND1	25.8006	320.429	6.41442	0.9736428622112	319.6	316.74565249338
	C57-ND2	24.0263	308.257	6.02568	0.9599713753518	307.7	305.697233465767
	C57-ND3	24.7409	288.914	5.96046	0.9628775490776	288.7	290.210874575685
	C57-ND4	29.937	452.073	6.69349	0.9593233693969	450.1	452.267992388962
	C57-ND5	29.0686	427.096	7.05455	0.9797834565476	426.8	426.276875278478
	C57-ND6	29.6053	432.605	7.05157	0.9801447271707	430.8	436.770341911225
C57-HFD	C57-HFD1	21.7159	269.619	5.60357	0.9523444987226	267.8	269.551194220982
	C57-HFD2	20.8471	277.026	6.0218	0.9674228965306	275.2	276.182257494912
	C57-HFD3	19.5028	248.995	5.86448	0.963195	248.8	249.633675335386
	C57-HFD4	22.7038	295.051	6.29494	0.9751736406717	293.9	292.983530226032
	C57-HFD5	22.1537	271.903	5.42585	0.9240250263379	271.1	272.274812591099
	C57-HFD6	20.726	259.346	5.99364	0.9681533314449	258.1	258.451523024431
C57-EA	C57-EA1	24.954	356.149	6.44273	0.9679905407628	353.3	352.902419277724
	C57-EA2	21.5834	264.594	5.52622	0.9464090351175	263.6	267.914331131665
	C57-EA3	22.7155	335.435	6.31086	0.9687511833562	333.9	335.154893555678
	C57-EA4	20.9101	277.108	6.02358	0.9534590627728	275.7	276.504201032147
	C57-EA5	25.2018	340.332	6.56549	0.9745548067755	339.7	341.799740629752
	C57-EA6	24.6605	364.441	6.90234	0.9826430899569	363.2	363.264276137878
3X-EA	EA1-3X	17.7868	222.077	6.1813	0.9552979618547	220.4	220.560834116373
	EA2-3X	22.1264	278.579	6.17091	0.9712314484129	277.2	276.58994787468
	EA3-3X	25.3377	327.206	6.45687	0.9707582615478	326.6	328.34261349801
	EA4-3X	24.9054	380.588	6.89458	0.9787044156035	377.1	379.114429488118
	EA5-3X	22.5509	332.956	6.27916	0.9617677053734	330.6	332.128429286608
	EA6-3X	22.1644	337.483	6.88658	0.9822820551505	336.7	338.66
3X-HFD	HFD1-3X	19.5163	259.983	6.27732	0.9658495993227	259.9	260.178519400718
	HFD2-3X	16.6949	170.705	4.69967	0.9296269691355	169.2	169.33609148486
	HFD3-3X	23.2901	321.18	6.24013	0.9616123289844	318.1	319.182005938796
	HFD4-3X	19.0895	238.566	5.62533	0.9517023831244	237.8	237.889436033094
	HFD5-3X	22.114	323.393	6.56303	0.9738722708954	321.9	320.955126271155
	HFD6-3X	19.3399	247.923	5.88204	0.9653668515216	246.7	247.755008453085
3X-ND	ND1-3X	25.4053	381.613	6.93785	0.9814683565082	376.1	376.483563506445
	ND2-3X	26.9641	408.398	7.32997	0.9871157635653	407.6	407.204259077043
	ND3-3X	27.055	362.862	6.91351	0.9847560115991	362	361.133234041354
	ND4-3X	25.4419	320.393	6.69936	0.9821965533621	320	320.882672303073
	ND5-3X	26.4053	370.115	6.90302	0.9843435380995	369.9	369.866931458393
	ND6-3X	28.008	412.094	7.3839	0.9901951606454	411.8	411.383679802357
