# Supplementary material for: Decoding electroacupuncture’s efficacy: a comparative study on gut microbiota and metabolic profiles in C57 and 3xTg-AD mice
Source: Front Microbiol. 2026 Jan 16;16:1687697. doi: 10.3389/fmicb.2025.1687697 (PMC12858251; doi:10.3389/fmicb.2025.1687697)
Supplement: Supplementary file 2 [file Table_2.xlsx]

## Sheet: 3xTg-AD
	metric	group_A	group_B	test	stat	pvalue	pvalue_fdr	effect	effect_size	ci_lower	ci_upper	n_A	n_B
3xTg-AD	PD_whole_tree	EA-3X	HFD-3X	Mann-Whitney	28	0.13203463203463203	0.13203463203463203	cliffs_delta	0.5555555555555556	-0.111111	1	6	6
	PD_whole_tree	EA-3X	ND-3X	Mann-Whitney	0	0.0021645021645021645	0.003246753246753247	cliffs_delta	-1	-1	-1	6	6
	PD_whole_tree	HFD-3X	ND-3X	Mann-Whitney	0	0.0021645021645021645	0.003246753246753247	cliffs_delta	-1	-1	-1	6	6
	chao1	EA-3X	HFD-3X	Mann-Whitney	29	0.09307359307359307	0.09307359307359307	cliffs_delta	0.6111111111111112	0	1	6	6
	chao1	EA-3X	ND-3X	Mann-Whitney	6	0.06493506493506493	0.09307359307359307	cliffs_delta	-0.666667	-1	-0.0555556	6	6
	chao1	HFD-3X	ND-3X	Mann-Whitney	2	0.008658008658008658	0.025974025974025976	cliffs_delta	-0.888889	-1	-0.5	6	6
	shannon	EA-3X	HFD-3X	Mann-Whitney	28	0.13203463203463203	0.13203463203463203	cliffs_delta	0.5555555555555556	-0.111111	1	6	6
	shannon	EA-3X	ND-3X	Mann-Whitney	2	0.008658008658008658	0.012987012987012988	cliffs_delta	-0.888889	-1	-0.5	6	6
	shannon	HFD-3X	ND-3X	Mann-Whitney	0	0.0021645021645021645	0.006493506493506494	cliffs_delta	-1	-1	-1	6	6
	simpson	EA-3X	HFD-3X	Mann-Whitney	27	0.17965367965367965	0.17965367965367965	cliffs_delta	0.5	-0.111111	1	6	6
	simpson	EA-3X	ND-3X	Mann-Whitney	2	0.008658008658008658	0.012987012987012988	cliffs_delta	-0.888889	-1	-0.555556	6	6
	simpson	HFD-3X	ND-3X	Mann-Whitney	0	0.0021645021645021645	0.006493506493506494	cliffs_delta	-1	-1	-1	6	6
	observed_species	EA-3X	HFD-3X	Mann-Whitney	29	0.09307359307359307	0.09307359307359307	cliffs_delta	0.6111111111111112	0	1	6	6
	observed_species	EA-3X	ND-3X	Mann-Whitney	7	0.09307359307359307	0.09307359307359307	cliffs_delta	-0.611111	-1	0	6	6
	observed_species	HFD-3X	ND-3X	Mann-Whitney	1	0.004329004329004329	0.012987012987012988	cliffs_delta	-0.944444	-1	-0.666667	6	6
	goods_coverage	EA-3X	HFD-3X	Mann-Whitney	18	1	1	cliffs_delta	0	-0.666667	0.7222222222222222	6	6
	goods_coverage	EA-3X	ND-3X	Mann-Whitney	13	0.48484848484848486	0.8831168831168832	cliffs_delta	-0.277778	-0.888889	0.4444444444444444	6	6
	goods_coverage	HFD-3X	ND-3X	Mann-Whitney	14	0.5887445887445888	0.8831168831168832	cliffs_delta	-0.222222	-0.888889	0.4444444444444444	6	6
	ace	EA-3X	HFD-3X	Mann-Whitney	29	0.09307359307359307	0.09307359307359307	cliffs_delta	0.6111111111111112	0	1	6	6
	ace	EA-3X	ND-3X	Mann-Whitney	7	0.09307359307359307	0.09307359307359307	cliffs_delta	-0.611111	-1	0	6	6
	ace	HFD-3X	ND-3X	Mann-Whitney	1	0.004329004329004329	0.012987012987012988	cliffs_delta	-0.944444	-1	-0.666667	6	6

## Sheet: C57
	metric	group_A	group_B	test	stat	pvalue	pvalue_fdr	effect	effect_size	ci_lower	ci_upper	n_A	n_B
C57	PD_whole_tree	C57-EA	C57-HFD	Mann-Whitney	30	0.06493506493506493	0.06493506493506493	cliffs_delta	0.6666666666666666	0.1111111111111111	1	6	6
	PD_whole_tree	C57-EA	C57-ND	Mann-Whitney	5	0.04112554112554113	0.061688311688311695	cliffs_delta	-0.722222	-1	-0.166667	6	6
	PD_whole_tree	C57-HFD	C57-ND	Mann-Whitney	0	0.0021645021645021645	0.006493506493506494	cliffs_delta	-1	-1	-1	6	6
	chao1	C57-EA	C57-HFD	Mann-Whitney	31	0.04112554112554113	0.061688311688311695	cliffs_delta	0.7222222222222222	0.16666666666666666	1	6	6
	chao1	C57-EA	C57-ND	Mann-Whitney	12	0.3939393939393939	0.3939393939393939	cliffs_delta	-0.333333	-0.888889	0.3888888888888889	6	6
	chao1	C57-HFD	C57-ND	Mann-Whitney	1	0.004329004329004329	0.012987012987012988	cliffs_delta	-0.944444	-1	-0.666667	6	6
	shannon	C57-EA	C57-HFD	Mann-Whitney	30	0.06493506493506493	0.0974025974025974	cliffs_delta	0.6666666666666666	0	1	6	6
	shannon	C57-EA	C57-ND	Mann-Whitney	13	0.48484848484848486	0.48484848484848486	cliffs_delta	-0.277778	-0.833333	0.4444444444444444	6	6
	shannon	C57-HFD	C57-ND	Mann-Whitney	4	0.025974025974025976	0.07792207792207793	cliffs_delta	-0.777778	-1	-0.277778	6	6
	simpson	C57-EA	C57-HFD	Mann-Whitney	23	0.48484848484848486	0.7272727272727273	cliffs_delta	0.2777777777777778	-0.388889	0.8333333333333334	6	6
	simpson	C57-EA	C57-ND	Mann-Whitney	16	0.8181818181818182	0.8181818181818182	cliffs_delta	-0.111111	-0.777778	0.5555555555555556	6	6
	simpson	C57-HFD	C57-ND	Mann-Whitney	13	0.48484848484848486	0.7272727272727273	cliffs_delta	-0.277778	-0.888889	0.3888888888888889	6	6
	observed_species	C57-EA	C57-HFD	Mann-Whitney	31	0.04112554112554113	0.061688311688311695	cliffs_delta	0.7222222222222222	0.16666666666666666	1	6	6
	observed_species	C57-EA	C57-ND	Mann-Whitney	12	0.3939393939393939	0.3939393939393939	cliffs_delta	-0.333333	-0.944444	0.3888888888888889	6	6
	observed_species	C57-HFD	C57-ND	Mann-Whitney	1	0.004329004329004329	0.012987012987012988	cliffs_delta	-0.944444	-1	-0.666667	6	6
	goods_coverage	C57-EA	C57-HFD	Mann-Whitney	16	0.8181818181818182	0.9372294372294373	cliffs_delta	-0.111111	-0.777778	0.6666666666666666	6	6
	goods_coverage	C57-EA	C57-ND	Mann-Whitney	16	0.8181818181818182	0.9372294372294373	cliffs_delta	-0.111111	-0.779167	0.6666666666666666	6	6
	goods_coverage	C57-HFD	C57-ND	Mann-Whitney	19	0.9372294372294373	0.9372294372294373	cliffs_delta	0.05555555555555555	-0.666667	0.668055555555548	6	6
	ace	C57-EA	C57-HFD	Mann-Whitney	31	0.04112554112554113	0.061688311688311695	cliffs_delta	0.7222222222222222	0.16666666666666666	1	6	6
	ace	C57-EA	C57-ND	Mann-Whitney	12	0.3939393939393939	0.3939393939393939	cliffs_delta	-0.333333	-0.833333	0.3888888888888889	6	6
	ace	C57-HFD	C57-ND	Mann-Whitney	1	0.004329004329004329	0.012987012987012988	cliffs_delta	-0.944444	-1	-0.666667	6	6
